# Supplementary material for: Responses of Nitrous Oxide Emissions and Bacterial Communities to Experimental Freeze–Thaw Cycles in Contrasting Soil Types
Source: Microorganisms. 2023 Feb 26;11(3):593. doi: 10.3390/microorganisms11030593 (PMC10054423; doi:10.3390/microorganisms11030593)
Supplement: Supplementary file 1 [file microorganisms-11-00593-s001.zip]

Archive with 1 entries (1 files):
- microorganisms-1962000-supplementary.pdf
